# Supplementary material for: Safety Assessment of Lactiplantibacillus plantarum TWK10 Based on Whole-Genome Sequencing, Phenotypic, and Oral Toxicity Analysis
Source: Microorganisms. 2022 Apr 7;10(4):784. doi: 10.3390/microorganisms10040784 (PMC9031848; doi:10.3390/microorganisms10040784)
Supplement: Supplementary file 1 [file microorganisms-10-00784-s001.zip]

Archive with 1 entries (1 files):
- microorganisms-1654501-supplementary.pdf
